# Supplementary material for: Wavelength Dependence of the Transformation Mechanism of Sulfonamides Using Different LED Light Sources and TiO2 and ZnO Photocatalysts
Source: Materials (Basel). 2021 Dec 22;15(1):49. doi: 10.3390/ma15010049 (PMC8745830; doi:10.3390/ma15010049)
Supplement: Supplementary file 1 [file materials-15-00049-s001.zip]

Archive with 1 entries (1 files):
- materials-1517565-supplementary.pdf
